# Supplementary material for: Fewer Dimensions, More Structures for Improved Discrete Models of Dynamics of Free versus Antigen-Bound Antibody
Source: Biomolecules. 2022 Jul 21;12(7):1011. doi: 10.3390/biom12071011 (PMC9313177; doi:10.3390/biom12071011)
Supplement: Supplementary file 1 [file biomolecules-12-01011-s001.zip]

Archive with 1 entries (1 files):
- biomolecules-1774792-supplementary.pdf
